# Supplementary material for: Communicating Air Quality Index Information: Effects of Different Styles on Individuals’ Risk Perception and Precaution Intention
Source: Int J Environ Res Public Health. 2021 Oct 8;18(19):10542. doi: 10.3390/ijerph181910542 (PMC8507816; doi:10.3390/ijerph181910542)
Supplement: Supplementary file 1 [file ijerph-18-10542-s001.zip]

Archive with 1 entries (1 files):
- ijerph-1374122-supplementary.csv
