# Supplementary material for: Communicating Air Quality Index Information: Effects of Different Styles on Individuals’ Risk Perception and Precaution Intention
Source: Int J Environ Res Public Health. 2021 Oct 8;18(19):10542. doi: 10.3390/ijerph181910542 (PMC8507816; doi:10.3390/ijerph181910542)
Supplement: Supplementary file 1 [file ijerph-18-10542-s001.zip › ijerph-1374122-supplementary.csv]

ID	sex	age	education	monthly_income	descriptor	target_groups	self_risk_1	self_risk_2	self_risk_3	self_risk_4	other_risk_1	other_risk_2	other_risk_3	other_risk_4	intent_1	intent_2	intent_3	intent_4	intent_5	kn_harm_1	kn_harm_2	kn_harm_3	kn_contributions_1	kn_contributions_2	kn_contributions_3	kn_control_1	kn_control_2	kn_control_3
1	female	25	bachelor	2001_to_4000_yuan	neutral	vague	2	3	1	2	1	2	3	2	4	3	3	4	4	0	1	0	1	0	0	0	1	0
2	male	29	bachelor	4001_to_6000_yuan	negatively_valenced	vague	4	3	2	4	3	4	4	4	5	4	5	4	2	1	0	0	1	0	1	1	0	0
3	female	30	postgraduate	above_8000_yuan	neutral	vague	4	2	2	4	4	2	2	4	5	5	5	5	3	1	1	0	1	1	0	1	0	1
4	male	32	bachelor	above_8000_yuan	negatively_valenced	vague	4	3	2	3	4	3	4	4	4	5	4	5	4	1	1	0	1	1	0	1	1	1
5	male	21	bachelor	below_2000_yuan	negatively_valenced	vague	4	3	4	3	4	3	3	4	4	3	5	4	4	1	1	0	1	1	1	1	1	1
6	male	29	bachelor	6001_to_8000_yuan	neutral	vague	4	4	4	3	4	4	4	4	5	4	4	4	5	1	1	0	1	1	1	1	0	1
7	male	29	bachelor	6001_to_8000_yuan	neutral	vague	2	4	3	3	4	4	4	3	4	5	5	4	5	1	1	0	1	0	0	0	0	1
8	female	28	bachelor	6001_to_8000_yuan	neutral	vague	3	2	2	3	2	3	3	2	3	4	4	5	3	1	1	0	1	1	0	1	0	1
9	female	28	bachelor	6001_to_8000_yuan	negatively_valenced	vague	5	4	4	4	4	4	4	4	5	5	4	5	4	1	1	0	1	1	1	1	1	1
10	male	22	college	2001_to_4000_yuan	negatively_valenced	vague	4	5	4	4	4	4	3	4	4	4	3	4	4	1	0	0	0	0	0	1	1	0
11	female	21	bachelor	below_2000_yuan	neutral	vague	4	4	4	4	4	3	3	4	4	4	3	4	4	1	1	0	1	0	0	0	0	0
12	female	18	high_school	below_2000_yuan	neutral	vague	3	2	2	2	3	3	3	3	2	2	2	4	2	0	1	0	0	1	0	1	1	1
13	male	30	bachelor	4001_to_6000_yuan	neutral	vague	4	4	3	4	4	3	4	4	4	3	5	4	5	1	0	0	1	0	1	1	0	1
14	male	45	bachelor	6001_to_8000_yuan	negatively_valenced	vague	4	4	3	3	4	4	3	3	5	4	3	2	4	1	1	0	0	1	0	0	1	0
15	male	40	bachelor	6001_to_8000_yuan	negatively_valenced	vague	4	4	4	4	4	4	4	4	5	5	5	5	5	1	1	0	1	0	0	1	0	1
16	male	18	below_high_school	below_2000_yuan	neutral	vague	4	4	4	4	4	4	4	4	4	4	4	4	3	0	0	1	0	0	0	0	0	0
17	female	24	bachelor	6001_to_8000_yuan	negatively_valenced	vague	4	3	4	4	4	5	5	5	4	4	4	5	5	1	0	1	0	0	0	1	1	1
18	male	29	bachelor	6001_to_8000_yuan	neutral	vague	4	3	3	3	4	4	3	4	3	4	4	5	3	0	1	1	1	1	1	1	1	1
19	male	36	postgraduate	above_8000_yuan	neutral	vague	4	3	2	3	4	2	3	4	4	4	3	4	3	0	1	0	1	1	0	1	1	1
20	male	35	postgraduate	4001_to_6000_yuan	negatively_valenced	vague	4	4	3	3	4	3	4	4	4	5	4	3	4	1	1	0	1	1	0	0	0	1
21	male	33	bachelor	6001_to_8000_yuan	neutral	vague	4	4	4	4	4	4	4	4	4	4	5	5	4	1	1	0	1	0	0	1	0	0
22	male	33	bachelor	4001_to_6000_yuan	neutral	vague	2	3	3	2	1	2	2	3	3	2	4	5	3	1	0	1	1	1	0	1	0	0
23	female	32	bachelor	6001_to_8000_yuan	neutral	vague	5	3	2	4	5	2	1	4	5	4	4	5	5	1	1	0	1	0	1	1	1	1
24	female	27	postgraduate	6001_to_8000_yuan	neutral	vague	4	2	3	3	4	3	3	5	4	3	4	3	4	1	1	0	1	0	0	1	0	1
25	female	19	college	below_2000_yuan	negatively_valenced	vague	4	3	3	4	4	4	3	4	4	3	3	3	4	1	1	0	0	1	0	0	0	1
26	female	32	bachelor	above_8000_yuan	negatively_valenced	vague	4	4	3	4	5	4	4	4	5	5	4	4	3	1	1	1	1	1	1	1	1	1
27	male	21	bachelor	below_2000_yuan	negatively_valenced	vague	4	4	5	4	5	4	5	5	5	4	4	5	5	1	1	0	1	1	0	1	1	1
28	female	31	bachelor	above_8000_yuan	negatively_valenced	vague	4	3	3	4	4	4	3	4	5	4	4	4	4	1	1	0	1	0	0	1	0	1
29	male	28	bachelor	above_8000_yuan	neutral	vague	3	2	2	3	3	2	2	2	3	2	4	3	3	1	1	1	1	1	1	1	1	1
30	male	33	bachelor	above_8000_yuan	neutral	vague	4	5	4	5	4	5	4	5	4	5	4	5	4	1	1	0	1	0	1	1	1	1
31	female	31	bachelor	6001_to_8000_yuan	negatively_valenced	vague	4	3	4	3	4	3	3	5	4	5	4	3	4	0	1	0	1	1	0	1	0	1
32	female	23	bachelor	4001_to_6000_yuan	neutral	vague	2	1	2	2	2	2	2	2	2	2	4	5	3	1	1	1	1	1	1	1	1	0
33	male	18	below_high_school	below_2000_yuan	negatively_valenced	vague	5	3	3	4	5	4	4	4	5	4	3	4	4	1	1	0	0	1	0	1	0	0
34	male	26	bachelor	4001_to_6000_yuan	negatively_valenced	vague	4	4	4	4	4	4	4	4	5	5	4	4	4	1	1	0	1	0	1	0	0	0
35	male	33	high_school	below_2000_yuan	negatively_valenced	vague	4	4	4	4	4	4	4	4	4	4	4	4	4	1	1	0	1	1	0	1	1	1
36	female	33	bachelor	6001_to_8000_yuan	neutral	vague	3	2	2	3	4	2	2	3	3	4	4	3	5	0	0	0	1	1	0	1	0	1
37	female	34	bachelor	above_8000_yuan	neutral	vague	4	4	2	3	3	4	4	3	4	5	4	4	5	1	1	0	1	1	0	1	0	1
38	female	32	bachelor	6001_to_8000_yuan	neutral	vague	3	4	4	4	3	2	3	4	5	4	4	5	4	1	1	0	0	1	1	1	0	1
39	female	21	bachelor	below_2000_yuan	negatively_valenced	vague	4	4	3	5	3	3	4	4	4	4	4	3	3	0	1	0	1	1	0	1	0	1
40	female	27	bachelor	6001_to_8000_yuan	negatively_valenced	vague	4	3	4	4	4	4	3	4	5	4	4	4	5	1	1	0	1	0	1	1	1	0
41	female	25	bachelor	4001_to_6000_yuan	neutral	vague	2	3	2	2	2	2	2	2	4	4	3	4	5	1	1	0	1	1	0	1	1	1
42	female	21	bachelor	below_2000_yuan	negatively_valenced	vague	4	4	5	4	5	4	4	5	4	5	5	5	5	1	0	1	1	1	0	1	0	0
43	female	30	bachelor	6001_to_8000_yuan	neutral	vague	3	2	2	2	4	3	3	4	4	5	5	4	4	1	1	0	0	1	0	1	1	1
44	female	31	bachelor	above_8000_yuan	neutral	vague	4	4	3	3	4	4	4	4	4	3	2	3	4	1	0	0	1	0	1	0	0	0
45	female	27	bachelor	6001_to_8000_yuan	neutral	vague	3	2	2	3	3	2	2	3	2	3	4	4	3	1	1	1	1	1	0	1	0	0
46	male	31	bachelor	6001_to_8000_yuan	negatively_valenced	vague	4	3	4	4	4	3	4	4	4	5	5	4	5	0	1	0	1	0	0	1	0	1
47	male	55	college	above_8000_yuan	negatively_valenced	vague	4	3	2	4	4	3	2	4	5	4	5	4	4	1	1	0	1	1	0	1	1	1
48	female	33	bachelor	above_8000_yuan	negatively_valenced	vague	4	3	2	4	4	3	5	4	5	4	4	5	5	0	1	0	1	0	1	1	0	1
49	female	29	bachelor	6001_to_8000_yuan	negatively_valenced	vague	4	2	2	3	3	2	3	3	4	4	5	3	4	1	1	0	1	0	1	1	1	1
50	female	20	college	below_2000_yuan	negatively_valenced	vague	4	3	4	4	4	3	4	4	3	4	5	4	3	1	1	0	0	0	0	0	0	0
51	male	35	bachelor	6001_to_8000_yuan	negatively_valenced	vague	2	4	2	2	4	2	2	4	4	4	4	5	4	1	1	0	1	1	1	1	0	1
52	male	33	bachelor	6001_to_8000_yuan	negatively_valenced	vague	4	5	5	4	4	5	4	4	5	5	4	5	3	0	1	1	1	0	0	1	1	1
53	female	22	bachelor	2001_to_4000_yuan	negatively_valenced	vague	4	4	4	4	4	4	4	4	4	4	3	5	5	0	0	0	1	0	0	1	0	1
54	male	31	bachelor	6001_to_8000_yuan	negatively_valenced	vague	5	4	4	5	5	4	4	5	5	4	4	5	5	1	1	0	1	1	0	1	0	1
55	male	19	bachelor	below_2000_yuan	neutral	vague	2	3	3	2	3	4	3	4	4	3	4	4	5	0	0	1	1	0	0	1	0	1
56	male	44	high_school	4001_to_6000_yuan	neutral	vague	4	3	3	4	4	3	3	4	5	4	4	4	5	1	1	0	1	0	1	0	0	1
57	male	32	bachelor	6001_to_8000_yuan	neutral	vague	2	2	2	2	2	2	2	2	4	4	4	4	4	1	1	1	0	1	1	1	0	1
58	male	26	bachelor	above_8000_yuan	neutral	vague	4	2	1	2	4	3	3	2	4	4	5	4	5	1	1	1	0	1	0	0	0	1
59	male	23	bachelor	2001_to_4000_yuan	neutral	vague	2	2	2	2	2	2	2	2	1	1	1	1	1	1	1	1	1	1	1	1	0	0
60	male	20	bachelor	below_2000_yuan	neutral	vague	4	2	3	1	4	3	2	1	2	3	2	5	4	1	1	1	0	1	0	1	1	1
61	male	19	bachelor	below_2000_yuan	neutral	vague	3	4	4	3	4	4	4	3	4	4	3	5	5	1	0	1	1	1	0	1	0	1
62	male	26	postgraduate	above_8000_yuan	neutral	vague	4	2	3	4	4	3	2	4	4	2	2	4	3	0	0	0	1	1	0	1	1	1
63	male	31	college	above_8000_yuan	neutral	vague	3	2	1	2	3	2	2	3	3	4	4	3	2	0	1	0	0	1	0	1	0	1
64	female	38	bachelor	4001_to_6000_yuan	neutral	vague	3	2	3	2	4	2	2	2	2	2	3	3	3	1	1	1	1	0	0	1	0	1
65	male	32	bachelor	above_8000_yuan	neutral	vague	2	2	1	2	2	2	1	1	3	2	4	4	3	1	0	0	0	1	1	1	1	1
66	male	24	bachelor	4001_to_6000_yuan	neutral	vague	4	4	3	3	4	4	3	3	4	5	4	4	5	1	1	1	1	1	1	1	1	1
67	male	33	bachelor	above_8000_yuan	negatively_valenced	vague	4	4	4	4	4	4	4	4	4	4	4	5	4	1	1	0	1	1	0	1	1	1
68	male	33	bachelor	6001_to_8000_yuan	negatively_valenced	vague	4	4	3	4	5	4	3	5	5	5	4	4	5	1	1	0	1	0	0	1	1	1
69	male	20	high_school	below_2000_yuan	negatively_valenced	vague	4	4	4	3	4	4	3	4	4	4	4	4	3	0	0	1	0	0	1	0	0	1
70	male	44	college	6001_to_8000_yuan	negatively_valenced	vague	4	3	4	4	4	3	4	4	5	4	3	3	5	1	1	0	1	0	0	1	1	0
71	male	28	bachelor	4001_to_6000_yuan	negatively_valenced	vague	5	4	3	5	5	3	2	4	5	4	4	2	3	1	1	0	1	1	1	0	1	1
72	male	30	bachelor	above_8000_yuan	neutral	vague	4	3	2	3	4	3	3	3	2	3	3	4	4	1	1	0	1	1	0	1	1	1
73	male	29	bachelor	6001_to_8000_yuan	negatively_valenced	vague	4	3	3	4	5	4	3	4	4	5	4	4	4	1	1	1	1	1	1	1	0	0
74	male	21	bachelor	below_2000_yuan	negatively_valenced	vague	4	3	3	4	4	4	3	4	5	3	5	4	4	1	1	0	1	0	0	1	1	1
75	male	34	bachelor	6001_to_8000_yuan	neutral	vague	3	2	4	2	4	3	4	3	2	4	5	4	5	1	1	0	1	1	1	1	1	1
76	male	32	college	above_8000_yuan	negatively_valenced	vague	4	4	3	3	5	4	3	3	5	4	5	4	5	1	1	1	0	1	0	1	0	1
77	male	36	bachelor	above_8000_yuan	negatively_valenced	vague	5	4	4	4	5	4	4	4	5	4	4	4	5	1	1	0	1	1	1	1	0	1
78	male	22	bachelor	4001_to_6000_yuan	negatively_valenced	specific	5	4	3	5	5	4	3	5	5	4	3	4	5	1	0	0	0	0	0	0	0	0
79	female	20	bachelor	below_2000_yuan	negatively_valenced	specific	4	3	3	4	4	3	3	4	4	5	5	5	5	1	1	0	1	1	1	0	0	1
80	male	19	college	2001_to_4000_yuan	neutral	specific	4	3	3	4	4	4	3	4	4	5	3	4	5	1	1	0	0	1	1	1	1	1
81	male	39	college	4001_to_6000_yuan	negatively_valenced	specific	4	3	4	5	4	3	4	4	5	4	4	5	4	1	1	0	1	0	1	1	0	1
82	male	28	college	2001_to_4000_yuan	negatively_valenced	specific	4	5	4	4	5	5	4	4	5	3	4	4	4	1	1	1	0	1	0	1	0	1
83	female	35	bachelor	above_8000_yuan	negatively_valenced	specific	4	3	3	4	4	3	3	4	4	4	5	5	4	1	1	0	1	0	1	1	0	1
84	male	34	postgraduate	6001_to_8000_yuan	neutral	specific	4	4	5	4	4	4	3	4	4	3	4	4	3	0	1	1	0	1	1	1	0	0
85	female	31	bachelor	2001_to_4000_yuan	neutral	specific	3	2	2	2	3	2	2	2	3	2	3	4	3	1	1	0	1	0	0	0	0	0
86	female	28	bachelor	6001_to_8000_yuan	neutral	specific	4	3	5	4	3	2	4	3	4	2	5	4	3	1	0	0	0	0	0	0	0	0
87	female	28	bachelor	4001_to_6000_yuan	neutral	specific	3	2	2	2	3	2	2	2	4	4	3	4	3	1	1	0	1	1	0	0	0	0
88	female	35	bachelor	above_8000_yuan	negatively_valenced	specific	4	4	2	4	5	4	4	4	4	5	4	5	5	1	1	0	1	0	0	1	1	1
89	female	32	bachelor	4001_to_6000_yuan	neutral	specific	3	2	1	2	3	2	2	2	5	4	3	3	4	0	1	0	1	0	1	1	0	1
90	female	38	bachelor	above_8000_yuan	negatively_valenced	specific	5	5	5	5	5	5	5	5	5	5	5	5	5	1	1	0	1	1	0	0	0	1
91	female	35	bachelor	above_8000_yuan	neutral	specific	4	3	3	4	4	3	3	4	4	4	4	3	3	1	1	0	1	0	0	1	1	1
92	female	39	bachelor	above_8000_yuan	negatively_valenced	specific	4	3	2	3	4	3	2	4	4	5	3	4	5	1	1	1	1	0	0	1	0	1
93	male	37	bachelor	6001_to_8000_yuan	neutral	specific	4	4	3	5	5	4	4	5	5	5	4	4	5	1	1	1	1	0	1	1	0	1
94	male	32	bachelor	above_8000_yuan	neutral	specific	4	4	2	2	4	2	2	2	5	4	5	4	5	1	1	0	0	1	0	0	0	0
95	female	28	bachelor	6001_to_8000_yuan	neutral	specific	4	5	3	5	4	3	4	4	5	5	4	5	4	1	1	1	1	1	1	1	1	1
96	female	39	postgraduate	6001_to_8000_yuan	neutral	specific	3	4	3	2	3	5	4	2	5	4	3	4	5	1	0	1	1	1	1	0	0	1
97	female	29	bachelor	6001_to_8000_yuan	negatively_valenced	specific	4	4	3	4	4	3	4	4	5	5	3	4	3	1	1	0	0	0	0	1	1	0
98	female	22	bachelor	2001_to_4000_yuan	neutral	specific	4	3	3	4	4	4	3	4	3	4	2	4	5	0	0	0	1	0	0	1	1	1
99	male	57	bachelor	above_8000_yuan	negatively_valenced	specific	4	3	4	4	4	3	4	4	5	5	4	5	5	0	1	0	1	0	1	1	0	1
100	male	28	college	4001_to_6000_yuan	neutral	specific	4	3	3	4	4	4	4	4	2	2	4	4	3	1	0	0	1	1	1	1	1	1
101	female	33	postgraduate	6001_to_8000_yuan	neutral	specific	3	1	1	1	3	1	2	1	4	5	4	4	4	1	1	1	1	1	1	0	0	0
102	male	35	high_school	4001_to_6000_yuan	negatively_valenced	specific	4	1	1	1	1	1	1	1	4	4	5	4	5	1	1	0	0	0	0	1	1	0
103	male	39	bachelor	6001_to_8000_yuan	negatively_valenced	specific	4	5	4	4	4	5	5	4	5	5	5	4	4	1	1	0	1	1	1	1	0	1
104	male	24	postgraduate	6001_to_8000_yuan	neutral	specific	4	4	4	4	4	4	4	4	4	4	5	4	4	1	1	0	1	1	0	0	0	1
105	female	20	bachelor	below_2000_yuan	neutral	specific	3	4	4	5	3	4	4	5	5	4	4	4	5	1	1	0	1	1	0	1	1	1
106	female	20	bachelor	below_2000_yuan	negatively_valenced	specific	3	4	2	4	4	3	2	4	5	4	2	3	5	0	0	1	1	1	1	1	0	1
107	male	24	bachelor	2001_to_4000_yuan	negatively_valenced	specific	4	5	5	4	5	4	4	4	5	4	4	4	5	1	1	0	0	0	0	0	0	0
108	male	40	bachelor	above_8000_yuan	neutral	specific	3	4	3	4	3	4	3	4	4	5	4	4	5	1	1	0	1	1	1	1	0	0
109	male	43	bachelor	6001_to_8000_yuan	neutral	specific	3	4	4	3	3	4	4	4	4	5	4	5	5	1	1	0	1	1	0	1	1	1
110	male	49	bachelor	above_8000_yuan	negatively_valenced	specific	4	5	4	5	5	4	4	4	5	5	5	5	4	1	1	0	1	1	0	1	0	1
111	female	32	bachelor	6001_to_8000_yuan	negatively_valenced	specific	3	2	1	1	2	2	1	1	4	4	3	3	3	0	0	1	1	0	0	0	0	1
112	male	29	bachelor	above_8000_yuan	negatively_valenced	specific	3	2	1	3	3	2	3	1	4	4	5	5	4	1	0	0	1	1	0	0	0	0
113	male	42	high_school	6001_to_8000_yuan	negatively_valenced	specific	4	3	4	4	3	4	3	4	4	5	4	4	5	1	0	0	0	0	0	0	1	1
114	female	35	bachelor	6001_to_8000_yuan	neutral	specific	4	5	4	5	4	5	4	5	5	4	5	5	4	1	1	0	1	1	0	1	1	1
115	female	26	bachelor	4001_to_6000_yuan	negatively_valenced	specific	5	2	3	3	4	2	3	3	5	2	3	3	4	1	0	1	1	0	1	1	0	0
116	male	25	bachelor	2001_to_4000_yuan	negatively_valenced	specific	3	3	4	4	3	3	4	4	2	3	2	3	3	1	1	0	1	1	0	0	0	0
117	male	27	bachelor	6001_to_8000_yuan	neutral	specific	4	3	4	4	4	4	4	3	4	5	4	4	4	0	0	0	1	0	0	0	0	1
118	male	38	college	4001_to_6000_yuan	negatively_valenced	specific	4	3	3	4	3	4	4	3	4	5	4	4	3	1	0	0	1	0	0	1	1	1
119	female	25	bachelor	6001_to_8000_yuan	neutral	specific	3	3	2	2	3	3	2	2	3	3	3	3	3	1	1	0	1	1	0	1	0	1
120	female	32	bachelor	6001_to_8000_yuan	negatively_valenced	specific	4	5	4	4	5	4	4	5	4	4	5	4	5	1	1	0	1	1	0	1	0	0
121	male	53	college	above_8000_yuan	neutral	specific	2	3	2	2	2	3	3	2	3	2	3	4	3	1	1	0	1	1	1	1	0	1
122	female	24	bachelor	6001_to_8000_yuan	neutral	specific	3	2	1	3	3	2	3	3	3	4	2	4	3	1	0	1	0	0	1	1	0	1
123	male	29	bachelor	6001_to_8000_yuan	negatively_valenced	specific	5	4	4	5	5	4	4	3	5	4	4	4	5	1	1	1	1	1	0	1	1	1
124	female	25	college	2001_to_4000_yuan	negatively_valenced	specific	5	4	1	3	4	4	1	4	5	4	5	5	4	1	0	0	0	0	0	1	1	1
125	female	21	bachelor	above_8000_yuan	neutral	specific	2	2	1	3	2	1	1	2	2	1	3	2	1	0	0	0	1	1	1	0	0	1
126	male	25	bachelor	4001_to_6000_yuan	neutral	specific	4	5	4	4	4	4	4	4	4	5	4	5	4	1	0	0	1	0	1	0	0	0
127	male	39	high_school	4001_to_6000_yuan	neutral	specific	4	3	2	1	4	5	3	2	5	4	5	4	3	1	1	0	1	1	0	1	1	1
128	female	20	bachelor	below_2000_yuan	negatively_valenced	specific	3	4	4	4	4	4	4	5	4	4	3	4	4	1	1	0	1	1	1	0	0	1
129	female	25	bachelor	4001_to_6000_yuan	negatively_valenced	specific	4	4	4	5	4	3	4	5	4	5	4	5	4	1	1	0	1	0	0	0	1	1
130	male	32	bachelor	6001_to_8000_yuan	negatively_valenced	specific	4	5	4	4	4	5	4	4	5	4	5	4	5	1	1	0	1	1	0	1	1	1
131	female	20	college	below_2000_yuan	negatively_valenced	specific	4	5	4	4	4	4	5	4	5	4	4	5	5	0	0	0	1	0	0	0	1	1
132	female	20	bachelor	below_2000_yuan	negatively_valenced	specific	4	3	2	4	4	3	4	4	5	4	4	3	2	1	1	1	1	1	0	1	1	1
133	female	23	bachelor	below_2000_yuan	neutral	specific	2	3	3	2	3	2	2	1	4	3	4	5	3	1	1	1	1	0	0	0	0	0
134	female	28	bachelor	4001_to_6000_yuan	neutral	specific	4	3	3	4	4	3	3	4	4	5	5	4	3	1	0	0	1	0	0	0	0	1
135	male	32	bachelor	above_8000_yuan	negatively_valenced	specific	4	4	3	4	4	4	4	4	5	4	4	4	4	1	1	1	0	1	0	1	0	1
136	female	26	college	4001_to_6000_yuan	neutral	specific	4	3	4	4	4	3	5	5	5	3	5	4	5	1	1	0	1	1	0	0	0	0
137	male	24	bachelor	4001_to_6000_yuan	negatively_valenced	specific	4	3	2	4	4	5	3	4	5	4	2	3	4	1	1	0	1	1	0	1	0	1
138	female	24	bachelor	4001_to_6000_yuan	negatively_valenced	specific	3	4	4	3	3	2	2	2	3	5	4	5	5	1	0	0	1	0	1	1	0	0
139	male	33	college	6001_to_8000_yuan	negatively_valenced	specific	4	5	4	4	4	5	4	4	5	4	4	3	4	1	1	0	0	0	0	0	0	1
140	male	20	bachelor	2001_to_4000_yuan	negatively_valenced	specific	4	3	3	4	4	4	3	4	4	5	4	4	5	1	1	0	0	1	0	1	1	1
141	male	23	bachelor	6001_to_8000_yuan	neutral	specific	4	3	5	4	4	3	5	4	5	4	4	5	4	1	1	0	1	1	0	1	1	1
142	female	23	college	4001_to_6000_yuan	neutral	specific	3	1	1	3	2	2	2	2	5	4	4	4	4	1	1	1	1	0	0	0	0	1
143	female	29	college	4001_to_6000_yuan	neutral	specific	2	3	2	4	4	3	2	2	3	4	5	5	5	0	1	0	1	0	1	1	0	1
144	female	35	bachelor	4001_to_6000_yuan	neutral	specific	4	4	3	3	4	3	3	3	4	4	4	5	4	1	1	0	1	1	1	1	1	1
145	female	21	college	below_2000_yuan	neutral	specific	3	4	4	4	4	3	3	4	4	5	4	5	4	1	0	1	0	0	0	0	0	1
146	male	44	high_school	above_8000_yuan	negatively_valenced	specific	4	4	4	3	4	5	4	3	4	5	4	3	4	1	1	1	1	1	1	1	1	1
147	male	34	college	6001_to_8000_yuan	negatively_valenced	specific	5	4	4	5	4	5	4	5	4	5	3	5	4	1	1	0	0	0	0	0	0	0
148	female	36	college	4001_to_6000_yuan	negatively_valenced	specific	4	3	2	4	4	3	3	4	5	4	5	4	5	1	0	1	0	0	0	0	0	0
149	male	28	bachelor	above_8000_yuan	neutral	specific	4	4	3	4	4	4	3	4	3	3	4	3	4	1	1	1	1	1	0	1	1	1
150	female	25	college	4001_to_6000_yuan	neutral	specific	4	2	4	4	4	2	4	4	5	5	4	4	1	1	0	0	1	0	0	0	0	1
Notes:
1) "intent" represents "precaution intention"
2) "kn_harm" represents "knowledge of smog (the harm of smog)"
3) "kn_contributions" represents "knowledge of smog (contributions of smog)"
4) "kn_control" represents "knowledge of smog (approaches to control smog)"
